# Supplementary material for: Rubbing Salt in the Wound: Molecular Evolutionary Analysis of Pain-Related Genes Reveals the Pain Adaptation of Cetaceans in Seawater
Source: Animals (Basel). 2022 Dec 16;12(24):3571. doi: 10.3390/ani12243571 (PMC9774174; doi:10.3390/ani12243571)
Supplement: Supplementary file 1 [file animals-12-03571-s001.zip]

Archive with 1 entries (1 files):
- animals-2020715-supplementary.pdf
